# Supplementary material for: Contralateral Facial Innervation in Healthy Subjects and in Patients with Peripheral Facial Palsy
Source: J Clin Med. 2024 Mar 23;13(7):1846. doi: 10.3390/jcm13071846 (PMC11012713; doi:10.3390/jcm13071846)
Supplement: Supplementary file 1 [file jcm-13-01846-s001.zip]

Archive with 1 entries (1 files):
- jcm-2919079-supplementary.pdf
